# Supplementary material for: An Interpretable System for Screening the Severity Level of Retinopathy in Premature Infants Using Deep Learning
Source: Bioengineering (Basel). 2024 Aug 5;11(8):792. doi: 10.3390/bioengineering11080792 (PMC11351924; doi:10.3390/bioengineering11080792)
Supplement: Supplementary file 1 [file bioengineering-11-00792-s001.zip]

Archive with 1 entries (1 files):
- bioengineering-3095174-supplementary.pdf
